# Supplementary material for: Transcriptomic Responses of Salvia hispanica to the Infestation of Red Spider Mites (Tetranychus neocaledonicus)
Source: Int J Mol Sci. 2023 Jul 31;24(15):12261. doi: 10.3390/ijms241512261 (PMC10418447; doi:10.3390/ijms241512261)
Supplement: Supplementary file 1 [file ijms-24-12261-s001.zip]

Archive with 2 entries (2 files):
- ijms-2507279-supplementary.pdf
- ijms-2507279-supplementary.xlsx
